# Supplementary material for: Refining a Nordmøre-grid bycatch reduction device for the Spencer Gulf penaeid-trawl fishery
Source: PLoS One. 2018 Nov 21;13(11):e0207117. doi: 10.1371/journal.pone.0207117 (PMC6248960; doi:10.1371/journal.pone.0207117)
Supplement: S1 File — For columns J–AK, numbers of organisms are indicated by column headers labelled with the prefix ‘num’; all other values are total weights in kg. (XLSX) [file pone.0207117.s002.xlsx]

## Sheet: apr_2015
night	haul	side	treatment	id	lat_start	long_start	lat_end	lat_end	u8	u10	10_15	16_20	21_30	31_40	s_b	totWtPrawns	squid	bugs	numApama	wtApama	numNova	wtNova	numCrabs	wtCrabs	numShark	wtShark	wtSponge	wtWeed	wtFish	wtByc	numStinkF	numSilvB	numSlBull	numLeatherjacket	numTrevally	numRedMullet
1	1	port	45mm	1_1_45mm_port	-33.4312	137.575	-33.3942	137.579	0	0.1	4	21	41	19	1.5	86.6	2.8	0	7	2.39	15	1.59	35	3.7	0	0	0	0	15.4	23.9	55	0	0	440	11	99
1	1	stbd	control	1_1_control_stbd	-33.4312	137.575	-33.3942	137.579	0	0.3	3.5	20.5	34	13.5	1.2	73	1.5	0	7	2.39	1	0.2	19	2.3	2	5	8.5	0	16.6	36.2	62	0	0	477	0	145
1	2	stbd	35mm	1_2_35mm_stbd	-33.3287	137.601	-33.3573	137.6	0	1	7	32	20.5	3.5	3.4	67.4	3	0	5	1.06	27	2.82	588	30.3	0	0	0	0	0.8	35	0	0	0	57	0	0
1	2	port	45mm	1_2_45mm_port	-33.3287	137.601	-33.3573	137.6	0	0.5	8	37	25.5	5.5	4	80.5	1.9	0	9	3.3	24	2.17	999	60	0	0	0	0	12.6	78.4	25	0	0	176	0	25
1	3	port	35mm	1_3_35mm_port	-33.3562	137.601	-33.325	137.601	0	1	11	60	40	9	10	131	2	0	1	0.39	15	0.96	436	25.5	0	0	0	0	14.1	41.9	0	0	21	378	21	105
1	3	stbd	control	1_3_control_stbd	-33.3562	137.601	-33.325	137.601	0	1	13	58	39	10	9	130	1.8	0.1	6	3.15	17	2.29	706	48	5	15	41	0	17	126.4	0	0	0	533	0	0
1	4	port	35mm	1_4_35mm_port	-33.3923	137.609	-33.3648	137.609	0	0.3	7	37.5	22	5	4	75.8	4.2	0	5	1.03	19	1.67	458	20.4	0	0	0	0	5.6	28.7	0	0	4	133	0	4
1	4	stbd	45mm	1_4_45mm_stbd	-33.3923	137.609	-33.3648	137.609	0	0.5	5	29	20	5	4.4	63.9	3	0	4	1.56	18	1.39	194	12.45	0	0	2.8	0	4.35	22.5	0	0	29	44	0	7
1	5	stbd	45mm	1_5_45mm_stbd	-33.3653	137.589	-33.3368	137.589	0	0.1	3	25	33	15.5	3.4	80	6	0	7	2.66	21	1.8	331	16.15	0	0	0	0	11.95	32.6	0	0	12	191	0	48
1	5	port	control	1_5_control_port	-33.3653	137.589	-33.3368	137.589	0	0.1	4	18	26.5	15	6.5	70.1	5.5	0	10	4.29	11	1.85	415	34.5	12	13.2	9.5	0	16.5	79.8	0	0	0	69	0	34
1	6	stbd	35mm	1_6_35mm_stbd	-33.3948	137.584	-33.4182	137.58	0	0.1	1.5	21	30	14	1.5	68.1	3.6	0	1	0.35	10	0.8	65	5	0	0	6.5	0	10.1	22.7	0	0	7	187	0	115
1	6	port	control	1_6_control_port	-33.3948	137.584	-33.4182	137.58	0	0.1	1.5	21	30	14	1.5	68.1	5	0	10	3.78	15	1.32	194	8.1	3	5.2	17	0	9.9	45.3	0	0	6	155	6	74
2	1	port	35mm	2_1_35mm_port	-33.7347	137.552	-33.7625	137.557	4	6	31	36	5	0.1	3.2	85.3	2.8	0	0	0	12	0.78	478	28.3	1	1.3	0	2.8	2.6	35.8	0	0	86	86	14	0
2	1	stbd	control	2_1_control_stbd	-33.7347	137.552	-33.7625	137.557	4	6	25	38	5	0.1	4.2	82.3	2.8	0	2	0.96	7	0.44	380	28.5	1	2.4	1	9	15.5	57.8	0	0	1101	217	0	0
2	2	port	35mm	2_2_35mm_port	-33.7375	137.55	-33.7657	137.554	4	5	28	33	5	0.1	3.5	78.6	2.4	0	2	0.55	3	0.13	290	18.5	0	0	0	3.5	16.3	39	0	0	570	309	65	48
2	2	stbd	45mm	2_2_45mm_stbd	-33.7375	137.55	-33.7657	137.554	3	5.5	25	29.5	4.5	0.1	3.5	71.1	2	0	0	0	2	0.32	382	23.4	0	0	0	7.5	12.6	43.8	0	0	299	252	47	0
2	3	stbd	45mm	2_3_45mm_stbd	-33.7845	137.524	-33.7712	137.558	0.5	3	16.5	29	6.5	0.3	2.2	58	1.2	0	4	1.2	1	0.08	105	6.7	0	0	0	9.5	11.9	29.4	0	85	196	119	145	17
2	3	port	control	2_3_control_port	-33.7845	137.524	-33.7712	137.558	1	2	15.5	29	7.5	0.3	4	59.3	1.7	1	3	0.78	3	0.22	330	33.4	1	1.8	1	5.2	5	50.7	0	9	73	92	64	9
2	4	stbd	35mm	2_4_35mm_stbd	-33.7848	137.525	-33.7725	137.556	0.5	2	12.5	21	7	0	0.8	43.8	0.4	0	3	0.94	0	0	24	1.5	0	0	0	6.5	10.3	19.2	0	0	162	192	102	0
2	4	port	control	2_4_control_port	-33.7848	137.525	-33.7725	137.556	0.5	1	10	19	5.5	0	1.8	37.8	0.7	1	2	0.83	0	0	101	11.4	0	0	2.5	10.2	6.7	31.6	0	0	62	57	72	14
2	5	stbd	35mm	2_5_35mm_stbd	-33.7767	137.576	-33.8067	137.551	2	4	28	55	11.5	0.7	1.9	103.1	1.6	0	1	0.21	11	0.65	8	0.5	0	0	0	9	9.2	19.6	0	0	226	145	40	0
2	5	port	45mm	2_5_45mm_port	-33.7767	137.576	-33.8067	137.551	2.5	4	26	51	11.5	0.7	1.9	97.6	1.6	0	1	0.17	11	0.78	28	1.4	0	0	0	3	9.2	15	0	5	163	180	56	0
2	6	port	45mm	2_6_45mm_port	-33.8438	137.525	-33.8203	137.543	0.5	1	13	34.5	13.5	1	3.5	67	1.3	0	0	0	9	0.81	175	15.8	0	0	0	3	12.8	32.4	0	0	270	488	0	0
2	6	stbd	control	2_6_control_stbd	-33.8438	137.525	-33.8203	137.543	1	2	14	36	12	1	3.5	69.5	1.3	0	1	0.9	2	0.47	198	20.4	0	0	3.5	2.6	19.2	47.6	0	0	457	339	15	74
2	7	port	45mm	2_7_45mm_port	-33.8453	137.503	-33.88	137.49	0.2	0.5	4	20	10	1.5	2.6	38.8	1.6	0	2	0.67	2	0.18	109	8	0	0	0	2	15.1	25.9	0	11	174	430	11	0
2	7	stbd	control	2_7_control_stbd	-33.8453	137.503	-33.88	137.49	0	0.5	5.5	22.5	10.5	2.5	1.8	43.3	1.1	0	2	0.59	3	0.22	288	27.9	0	0	4	3	5.7	41.4	0	0	50	143	21	7
3	1	stbd	45mm	3_1_45mm_stbd	-33.4772	137.518	-33.4437	137.512	0	0.1	3	14	14	4	1.2	36.3	1.6	0	6	2.01	4	0.2	82	6.29	0	0	0.4	0	22.91	31.8	11	46	137	767	34	23
3	1	port	control	3_1_control_port	-33.4772	137.518	-33.4437	137.512	0	0	3	15	15.5	2.4	5	40.9	1.3	0.3	11	4.68	4	0.2	329	26.7	2	0.6	32.6	0	9.2	74	33	33	0	268	0	0
3	2	stbd	35mm	3_2_35mm_stbd	-33.3703	137.519	-33.3383	137.528	0	0	2	9.5	12.5	5	1.9	30.9	1.4	0	0	0	3	0.3	57	5.9	1	0.1	1.7	0	19.6	27.6	98	98	61	515	12	25
3	2	port	control	3_2_control_port	-33.3703	137.519	-33.3383	137.528	0	0	2.5	10	13.5	5.5	3.6	35.1	1.6	1.9	6	2.29	5	0.46	538	54.6	0	0	115	0	28.2	224.5	84	0	84	648	28	28
3	3	stbd	35mm	3_3_35mm_stbd	-33.2803	137.555	-33.2513	137.571	0	0	4	19	16.5	4	1	44.5	1.9	0	1	0.5	2	0.17	63	3.7	0	0	0.3	0	21	25.7	105	0	32	305	0	11
3	3	port	45mm	3_3_45mm_port	-33.2803	137.555	-33.2513	137.571	0	0.2	3.5	19	18.5	5	2.1	48.3	1.9	1.1	6	2.23	3	0.18	186	13.1	0	0	1.4	0	29.9	46.8	213	0	64	383	21	213
3	4	port	45mm	3_4_45mm_port	-33.2055	137.625	-33.1825	137.651	0	0.1	4	19	22	7.5	5	57.6	3.3	0	9	2.83	8	0.64	414	37.2	0	0	2	0	15.8	58.5	48	0	12	146	12	24
3	4	stbd	control	3_4_control_stbd	-33.2055	137.625	-33.1825	137.651	0	0	4	19	23.5	8.5	7.5	62.5	3.6	0.7	17	6.93	8	0.83	798	78	7	14.4	76.5	0	7.2	187.4	0	0	0	172	0	0
3	5	port	35mm	3_5_35mm_port	-33.1825	137.648	-33.2098	137.621	0	0.1	4.5	26.5	31	9.5	3.3	74.9	2.8	0	2	0.83	11	0.87	86	7.8	0	0	0	0	7.8	17.3	0	0	18	180	0	48
3	5	stbd	control	3_5_control_stbd	-33.1825	137.648	-33.2098	137.621	0	0	5	26	29	10	2	72	2.7	1.1	6	2.91	3	0.23	261	22	3	7	17	0	5	56	0	0	6	34	0	22
3	6	port	35mm	3_6_35mm_port	-33.3005	137.547	-33.333	137.535	0	0	4	16	19	6	0.9	45.9	2.7	0	2	0.66	6	0.52	40	2.6	0	0	5.4	0	17	26.2	344	0	15	203	0	109
3	6	stbd	45mm	3_6_45mm_stbd	-33.3005	137.547	-33.333	137.535	0	0	5	17.5	16.5	5.5	0.9	45.4	2.8	0	6	2.18	4	0.3	6	0.8	0	0	12.7	0	18.4	38.4	127	42	57	273	0	127
3	7	port	35mm	3_7_35mm_port	-33.3897	137.528	-33.423	137.524	0	0	3.3	13	9	2.5	1.4	29.2	2	0	3	0.82	5	0.62	34	3.2	0	0	12.9	0	14.9	32.4	99	112	74	49	148	12
3	7	stbd	45mm	3_7_45mm_stbd	-33.3897	137.528	-33.423	137.524	0	0	3	14	9	1.5	1.2	28.7	1.1	0	4	1.39	8	0.53	52	3.5	0	0	20.2	0	19.3	44.9	95	14	41	122	122	0
4	1	stbd	35mm	4_1_35mm_stbd	-33.9097	137.204	-33.924	137.172	0.5	0.36	0.44	0.15	0	0	0	1.45	1.8	0	13	2.27	6	0.46	97	15.2	0	0	0	0	42.8	60.7	0	107	21	471	514	0
4	1	port	control	4_1_control_port	-33.9097	137.204	-33.924	137.172	0.8	0.5	0.7	0.15	0	0	0	2.15	1.9	0.3	13	6.49	4	0.27	906	121.9	6	18	0	4	52.5	203.2	0	21	21	105	924	21
4	2	stbd	35mm	4_2_35mm_stbd	-33.9257	137.169	-33.9107	137.202	0.8	1.47	1.85	0.33	0.06	0	0.5	5.01	0.75	0	4	0.36	4	0.26	157	24.1	0	0	0	6.4	14.5	45.8	0	36	73	327	18	54
4	2	port	control	4_2_control_port	-33.9257	137.169	-33.9107	137.202	1	1	2.4	0.53	0.33	0	0.4	5.66	1.1	0	9	5.07	10	0.65	620	108.6	3	9.5	0.8	11.1	40	176.2	26	213	160	1119	106	26
4	3	stbd	35mm	4_3_35mm_stbd	-33.9122	137.222	-33.9005	137.256	0.71	2.09	4.44	2.05	0.48	0	0.9	10.67	0.9	0	2	0.25	3	0.21	75	10.1	0	0	0	8.5	6.1	25.2	0	53	8	38	0	53
4	3	port	45mm	4_3_45mm_port	-33.9122	137.222	-33.9005	137.256	1.3	3.4	7	2.7	0.61	0	0.6	15.61	2.5	0	1	0.22	14	1.24	122	13.7	0	0	0	2.2	6.1	23.5	0	46	84	140	0	28
4	4	port	45mm	4_4_45mm_port	-33.9107	137.257	-33.9207	137.219	1	4	21	13	4.5	0.1	1.2	44.8	1.6	0	4	0.43	2	0.12	68	8.6	4	0	0	1.5	5.2	15.9	0	13	95	8	4	13
4	4	stbd	control	4_4_control_stbd	-33.9107	137.257	-33.9207	137.219	0.5	5	18.5	10	5	0.1	1.1	40.2	2.3	0.2	0	0	3	0.31	78	11	0	0	0	0	6.6	17.9	0	27	225	13	0	40
4	6	port	35mm	4_6_35mm_port	-33.8808	137.38	-33.8807	137.417	3.5	10	22	37	10	1	4.8	88.3	3.4	0	2	0.41	4	0.18	75	9.1	0	0	0	0	9.5	19.2	0	11	331	106	0	35
4	6	stbd	45mm	4_6_45mm_stbd	-33.8808	137.38	-33.8807	137.417	3	7.5	24.5	36	7.5	1	3.2	82.7	2.1	0	1	0.2	3	0.22	83	9.1	0	0	0	1.5	9	20	0	66	311	76	9	47
4	7	stbd	45mm	4_7_45mm_stbd	-33.9127	137.411	-33.885	137.424	10	21.5	64	39.5	5	0.5	5	145.5	1.7	0	1	0.19	9	0.55	197	16.7	0	0	0	0.4	5.3	23.1	0	0	88	53	0	44
4	7	port	control	4_7_control_port	-33.9127	137.411	-33.885	137.424	10	19	62	40.5	6	0.5	7	145	2.1	0	3	0.4	12	0.47	347	29.9	3	8.5	0	1	12.3	52.6	0	0	218	109	14	95

## Sheet: nov_2015
night	haul	side	treatment	id	lat_start	long_start	lat_end	lat_end	u8	u10	10_15	16_20	21_30	31_40	s_b	totWtPrawns	squid	bugs	numApama	wtApama	numNova	wtNova	numCrabs	wtCrabs	numShark	wtShark	wtSponge	wtWeed	wtFish	wtByc	numStinkF	numSilvB	numSlBull	numLeatherjacket	numTrevally	numRedMullet
1	1	port	D	1_1_D_port	-34.2693	136.769	-34.2393	136.778	0	0.29	0.74	2.92	4.52	0.89	0.13	9.49	0	0	0	0	0	0	0	0	0	0	0	0	52.5	52.8	406	32	0	81	2355	32
1	1	stbd	E	1_1_E_stbd	-34.2693	136.769	-34.2393	136.778	0	0.18	0.73	2.21	3.42	1.48	0.44	8.46	0.3	0	0	0	0	0	0	0	1	0.22	0.2	0.5	42.9	47.18	294	0	29	103	1615	73
1	2	stbd	control	1_2_control_stbd	-34.2283	136.784	-34.2598	136.781	0	0.57	1.68	8.34	11.17	1.13	0.84	23.73	0.04	0	0	0	0	0	0	0	3	2.4	0.7	4.52	37.06	51.26	433	90	0	470	922	18
1	2	port	F	1_2_F_port	-34.2283	136.784	-34.2598	136.781	0	0.46	2.12	8.94	10.31	1.32	0.6	23.75	0	0	0	0	0	0	0	0	0	0	0	0	48.39	54	457	21	0	0	1745	62
1	3	stbd	D	1_3_D_stbd	-34.275	136.786	-34.2423	136.789	0	0.11	0.94	4.84	11.09	1.76	0.38	19.12	0.15	0	0	0	0	0	0	0	0	0	3.48	1.74	38.28	54.46	331	0	0	191	992	261
1	3	port	F	1_3_F_port	-34.275	136.786	-34.2423	136.789	0	0.1	1	4.72	11.59	1.75	0.58	19.74	0.4	0	0	0	0	0	0	0	0	0	0	0.75	41.28	44.12	464	120	0	120	929	568
1	4	port	control	1_4_control_port	-34.1388	136.851	-34.1088	136.858	2.28	2.62	3.63	0.61	0	0	0.16	9.3	1.32	0	0	0	3	0.31	1	0.15	7	6.3	1.4	1.9	64.1	78.26	0	284	181	1444	26	284
1	4	stbd	D	1_4_D_stbd	-34.1388	136.851	-34.1088	136.858	2.32	1.13	2.41	1.12	0	0	0.07	7.05	1.14	0.08	0	0	3	0.24	0	0	26	0.6	0	0	59.04	62.44	0	148	74	295	25	910
1	5	port	control	1_5_control_port	-34.0915	136.865	-34.061	136.875	1.87	1.81	6.61	2.36	2.7	0	2.83	18.18	0.124	0.158	0	0	1	0.08	115	27	4	62.7	1.5	2.78	97.62	273.59	132	0	0	2120	795	265
1	5	stbd	E	1_5_E_stbd	-34.0915	136.865	-34.061	136.875	2.07	1.8	5.87	2.19	3.17	0	1.51	16.61	0.35	0	0	0	0	0	52	9.76	0	0	0	0.58	57.02	87.25	260	259	115	720	605	576
1	6	port	E	1_6_E_port	-34.0888	136.86	-34.0575	136.866	0.25	0.37	3.06	4.18	3.53	0.25	0.64	12.28	0	0	0	0	0	0	0	0	0	0	0	0.59	44.56	48.8	149	0	255	1273	149	42
1	6	stbd	F	1_6_F_stbd	-34.0888	136.86	-34.0575	136.866	0.62	0.67	5.11	6.92	5.35	0.7	1.04	20.41	0	0	0	0	0	0	0	0	0	0	0	0	65.3	188.6	145	218	0	580	145	363
2	1	stbd	D	2_1_D_stbd	-34.0368	136.696	-34.0223	136.725	2.73	3.03	7.92	4.51	2.91	0	0.1	21.2	1.1	0.156	0	0	1	0.092	0	0	33	0.31	0	0.16	30.9	32.3	21	160	107	469	149	128
2	1	port	F	2_1_F_port	-34.0368	136.696	-34.0223	136.725	1.5	2.51	8.48	3.56	2.48	0	0.15	18.68	1	0	0	0	7	0.85	1	0.592	12	0.23	0	0	29.5	31.28	12	95	36	319	200	120
2	2	port	control	2_2_control_port	-34.01	136.752	-33.9943	136.783	0	0.31	2.42	1.39	1.11	0.19	0.06	5.48	1.3	0	0	0	0	0	91	17	2	0.8	7.32	0.14	48.93	77.53	0	273	21	126	189	693
2	2	stbd	E	2_2_E_stbd	-34.01	136.752	-33.9943	136.783	0.44	0.54	2.5	1.5	1.28	0.13	0.05	6.44	1.4	0	0	0	0	0	1	0.14	0	0	3.62	2.53	40.31	47.14	0	145	18	777	36	235
2	3	stbd	D	2_3_D_stbd	-33.9857	136.802	-33.9693	136.834	0.58	0	1.55	0.31	1.53	0.86	0	4.83	1.45	0	0	0	0	0	22	5.37	0	0	8.05	0	74.2	87.62	175	0	0	385	3360	350
2	3	port	E	2_3_E_port	-33.9857	136.802	-33.9693	136.834	0.29	0.45	0.91	0.33	1.2	0.93	0	4.11	1.1	0	0	0	0	0	31	7.63	1	0.46	0.87	0.58	59.45	73.77	58	290	0	464	2030	377
2	4	port	E	2_4_E_port	-33.9457	136.897	-33.9613	136.868	1.04	1.5	10.02	2.29	1.69	0	0.1	16.64	0.62	0	0	0	0	0	1	0.02	0	0	1.03	0	50.47	51.52	0	467	20	371	165	453
2	4	stbd	F	2_4_F_stbd	-33.9457	136.897	-33.9613	136.868	0.74	1.74	8.86	2.2	2.27	0	0.07	15.88	0.8	0	0	0	0	0	0	0	0	0	0.36	0.18	48.46	49	18	436	36	690	0	399
2	5	port	control	2_5_control_port	-33.9523	136.843	-33.9335	136.875	0.46	0.43	6.93	10.49	10.44	1.07	0.48	30.3	0.95	0	0	0	0	0	11	3.1	6	43	0.55	0.28	68.21	123.53	468	440	0	358	1293	220
2	5	stbd	F	2_5_F_stbd	-33.9523	136.843	-33.9335	136.875	0.66	0.71	8.38	6.17	8.03	1.07	0.68	25.7	0.95	0	0	0	0	0	0	0	0	0	0	0	60.5	60.5	550	247	0	962	248	385
2	6	stbd	control	2_6_control_stbd	-33.881	137.023	-33.863	137.058	0.77	0.86	3.17	2.28	1.17	0.3	0.82	9.37	1.05	0	0	0	0	0	279	42.69	1	5	3.31	1.66	7.74	61.5	134	44	11	166	11	11
2	6	port	D	2_6_D_port	-33.881	137.023	-33.863	137.058	0.4	1.03	3.18	3.37	1.71	0.35	0.63	10.67	1	0	0	0	2	0.214	38	7.17	1	0.25	1.07	2.03	25.52	36.254	217	304	58	246	174	0
3	1	port	E	3_1_E_port	-33.4785	137.572	-33.4507	137.582	0	0.43	4.56	5.58	4.79	0.3	0.6	16.26	0.2	0.25	0	0	3	0.4	206	15.67	1	0.15	0	0.5	20.33	37.05	12	0	0	694	37	0
3	1	stbd	F	3_1_F_stbd	-33.4785	137.572	-33.4507	137.582	0	0.55	5.75	7.32	5.72	0.25	0.64	20.23	0.05	0	0	0	8	0.836	265	17.54	0	0	0	0.62	16.74	36.346	124	0	0	670	74	0
3	2	port	control	3_2_control_port	-33.4713	137.573	-33.4433	137.582	0	0.4	5.3	5.11	5.12	0.26	1.37	17.56	0	0.45	0	0	4	0.574	438	47.02	4	13	19	3.46	20.32	106.77	33	82	0	737	33	0
3	2	stbd	F	3_2_F_stbd	-33.4713	137.573	-33.4433	137.582	0	0.37	6.45	7.2	5.49	0.29	0.75	20.55	0.15	0	0	0	11	1.218	246	16.42	0	0	0	3.99	19.69	41.618	44	0	59	666	15	15
3	3	port	control	3_3_control_port	-33.4265	137.58	-33.398	137.584	0	0.37	4.82	7.19	7.79	0.89	3.9	24.96	0.7	0	0	0	7	0.48	534	58.63	1	1.2	23	6.7	21.84	117.68	21	21	0	832	104	0
3	3	stbd	D	3_3_D_stbd	-33.4265	137.58	-33.398	137.584	0	0.25	5.63	7.84	8.06	1.09	2.15	25.02	0.215	0	0	0	9	0.914	373	25.58	0	0	0	8.7	1.25	37.014	0	0	0	320	57	0
3	4	stbd	control	3_4_control_stbd	-33.3602	137.574	-33.3923	137.574	0	0.59	3.87	10.35	15	2.47	4.5	36.78	0.5	1.5	2	0.262	2	0.214	161	18.7	2	7.7	31.04	2.31	24.95	85.17	62	46	0	400	354	0
3	4	port	E	3_4_E_port	-33.3602	137.574	-33.3923	137.574	0	0.2	1.46	4.2	7.67	1.63	5	20.16	0.75	0	0	0	2	0.134	72	7.15	0	0	0.07	0.14	9.79	17.28	87	7	27	187	107	7
3	5	stbd	D	3_5_D_stbd	-33.3788	137.557	-33.4063	137.552	0	0.46	6.69	11	14	1.25	3.5	36.9	2.5	0.35	4	0.708	4	0.288	215	11.92	0	0	0	2.55	53.78	70.25	209	209	93	1298	116	116
3	5	port	F	3_5_F_port	-33.3788	137.557	-33.4063	137.552	0	0.5	7.32	15	10.96	1.47	2.5	37.75	2.5	0	0	0	3	0.176	215	15.16	0	0	0.37	0.93	33.28	49.92	150	112	37	355	75	56
4	1	stbd	control	4_1_control_stbd	-33.4218	137.537	-33.3928	137.539	0	0.91	3.92	20	8.77	0.41	4	38.01	0.2	0.5	1	0.32	1	0.16	366	46.93	0	0	48.7	0	28.42	131.21	16	31	31	328	78	31
4	1	port	E	4_1_E_port	-33.4218	137.537	-33.3928	137.539	0	0.61	3.91	18	6.65	0.18	1.2	30.55	0.25	0	2	0.86	1	0.08	161	13.27	0	0	1.78	0.44	13.51	29.94	27	0	9	284	116	9
4	2	port	D	4_2_D_port	-33.4202	137.538	-33.3923	137.54	1.38	1.44	12	65	24	0.86	2.8	107.48	0.15	0	0	0	3	0.21	147	15.36	0	0	1.59	0	16.67	35.21	32	11	0	393	127	21
4	2	stbd	F	4_2_F_stbd	-33.4202	137.538	-33.3923	137.54	0.53	1.79	11	44	18	0.62	3.1	79.04	0.1	0	1	0.32	2	0.26	112	10.28	1	0.5	0	5.36	18.71	37.48	0	36	0	547	73	24
4	4	stbd	control	4_4_control_stbd	-33.3638	137.583	-33.3943	137.581	0.62	1.17	8.5	33	34.5	2.23	5.2	85.22	0.2	0.3	0	0	3	0.32	401	39	3	12.5	44	1.88	19.12	117.92	0	0	30	660	0	0
4	4	port	F	4_4_F_port	-33.3638	137.583	-33.3943	137.581	0.86	1.93	10	39	44	3.11	2.1	101	0.26	0	0	0	3	0.29	121	10.38	0	0	2.35	0.7	16.17	32.64	0	0	0	396	11	0
4	5	stbd	E	4_5_E_stbd	-33.3748	137.618	-33.4025	137.619	0	0.82	4.33	6.62	6.72	0	1.7	20.19	1.4	0	2	0.32	3	0.26	471	26.31	0	0	0	3.23	16.96	47.08	0	0	0	485	16	0
4	5	port	F	4_5_F_port	-33.3748	137.618	-33.4025	137.619	0	0.69	3.47	14.5	5.97	0.3	1.56	26.49	0.2	0	2	0.45	3	0.32	259	15.06	0	0	0.1	0	23.79	39.72	0	0	15	322	15	31
4	6	port	control	4_6_control_port	-33.4235	137.619	-33.4497	137.617	0.16	0.2	2.8	10.4	6.93	1.34	1.4	23.23	1.2	0	0	0	2	0.12	248	19.48	2	3.5	45	1	19.62	89.82	84	12	24	167	108	36
4	6	stbd	D	4_6_D_stbd	-33.4235	137.619	-33.4497	137.617	0	0.38	2.96	10.6	9.06	1.4	1	25.4	0.15	0	0	0	1	0.09	192	15.22	0	0	0	1.06	13.8	30.17	117	0	32	287	85	0
5	1	stbd	control	5_1_control_stbd	-33.9287	137.156	-33.9398	137.12	1.1	0.2	1.3	1.3	1.5	0	0.23	5.63	0.35	0	0	0	5	0.48	639	102.43	1	6	0	0.49	25.08	134.48	73	0	0	24	609	24
5	1	port	D	5_1_D_port	-33.9287	137.156	-33.9398	137.12	0.9	0.5	1	1.3	1.1	0.3	0.4	5.5	0.1	0	1	0.098	5	0.468	191	23.6	0	0	0	0	39.15	63.32	16	0	146	16	1383	65
5	2	stbd	control	5_2_control_stbd	-33.9512	137.097	-33.941	137.128	1.9	1.4	6.2	6.9	1.2	0	1	18.6	0.15	0	1	0.02	2	0.03	421	59.18	2	2.3	2.25	14.42	13.9	94.3	37	19	19	297	37	0
5	2	port	F	5_2_F_port	-33.9512	137.097	-33.941	137.128	2	2.3	5.5	6.5	1	0	1.2	18.5	1.15	0	1	0.12	1	0.07	154	19.47	0	0	0	0.76	22.08	42.66	224	16	48	64	16	64
5	3	stbd	D	5_3_D_stbd	-33.9168	137.214	-33.9092	137.245	4.5	5.4	12.4	9	0.4	0	0.35	32.05	0.4	0	0	0	6	0.53	133	13.98	0	0	4.34	3.1	19.53	41.48	28	112	181	447	84	0
5	3	port	E	5_3_E_port	-33.9168	137.214	-33.9092	137.245	4.2	4.2	10.9	8.97	0.29	0	0.7	29.26	0.8	0	2	0.33	10	1.01	134	14.12	0	0	0	0.95	18.76	35.64	0	95	170	380	0	24
5	4	port	E	5_4_E_port	-33.91	137.243	-33.9202	137.207	5.5	5.5	10.5	10.3	0.53	0	0.45	32.78	0.3	0	0	0	8	0.5	108	10.18	0	0	0	0.3	17.02	28.01	0	26	61	218	35	44
5	4	stbd	F	5_4_F_stbd	-33.91	137.243	-33.9202	137.207	4.3	3.9	9.8	9	0.64	0	0.35	27.99	1.75	0	1	0.16	5	0.67	83	7.32	0	0	0	1.71	13.19	23.53	15	136	211	309	0	0
5	5	port	D	5_5_D_port	-33.9128	137.235	-33.9032	137.271	10	8.8	17	6.2	0.4	0	0.78	43.18	1.25	0	0	0	4	0.51	240	28.8	0	0	0.4	0.47	22.91	53.51	0	32	0	332	32	16
5	5	stbd	F	5_5_F_stbd	-33.9128	137.235	-33.9032	137.271	10.4	9.2	18.2	6.33	0.4	0	1.4	45.93	0.75	0	1	0.09	2	0.16	176	20.9	0	0	0	1.24	17.3	39.75	0	136	174	384	37	25
5	6	stbd	control	5_6_control_stbd	-33.8772	137.383	-33.8502	137.415	3.3	6	32	14	0.8	0	0.76	56.86	3	0	0	0	0	0	69	7.9	1	7.5	0	0.64	12.96	29.7	26	0	94	417	68	0
5	6	port	E	5_6_E_port	-33.8772	137.383	-33.8502	137.415	2.7	6.12	29	13	0.58	0	0.15	51.55	1	0	0	0	0	0	61	7.3	0	0	0	0.52	7.18	15	0	5	36	151	62	5

## Sheet: apr_2016
night	haul	side	treatment	id	lat_start	long_start	lat_end	lat_end	u8	u10	10_15	16_20	21_30	31_40	s_b	totWtPrawns	squid	bugs	numApama	wtApama	numNova	wtNova	numCrabs	wtCrabs	numShark	wtShark	wtSponge	wtWeed	wtFish	wtByc	numStinkF	numSilvB	numSlBull	numLeatherjacket	numTrevally	numRedMullet
1	1	stbd	F	1_1_F_stbd	-33.2113	137.62	-33.1808	137.649	0	0.2	4.2	37	46	20	2.8	110.2	6.5	0	1	0.32	9	0.79	8	0.8	0	0	0	0	4.6	6.5	0	0	0	66	39	0
1	1	port	E	1_1_E_port	-33.2113	137.62	-33.1808	137.649	0	0.3	6	38.5	48.5	21.5	4	118.8	8.5	0.6	4	1.02	19	1.52	26	2.8	0	0	1.4	0	7.2	15.3	0	0	0	128	29	0
1	2	stbd	control	1_2_control_stbd	-33.1507	137.702	-33.1687	137.674	0	0	1	8	16.5	34	6	65.5	3.6	0.8	8	5.12	4	0.14	558	38.9	3	10.5	30.5	0	0.9	89.7	0	0	0	0	19	0
1	2	port	G	1_2_G_port	-33.1507	137.702	-33.1687	137.674	0	0.3	1	8	17.5	35	4	65.8	4.5	0	4	0.58	14	1.02	153	7.9	0	0	0	0	11.7	21.5	0	0	23	0	47	0
1	3	stbd	E	1_3_E_stbd	-33.104	137.74	-33.074	137.751	0	0.1	2.5	18.2	22	18.5	7.2	68.5	6.6	0	2	0.89	3	0.23	139	9.3	0	0	0	0	13.2	23.8	0	10	30	20	253	0
1	3	port	G	1_3_G_port	-33.104	137.74	-33.074	137.751	0	0.05	3	17.5	24.5	18.5	8	71.55	6.8	0	0	0	5	0.4	327	15.9	0	0	0.1	0	16	32.5	0	11	0	69	217	0
1	4	stbd	E	1_4_E_stbd	-33.0442	137.767	-33.0235	137.79	0	0.7	8	26	15	8	5.5	63.2	3.5	0.2	2	1.19	5	0.49	140	5.9	0	0	0	0	7.8	15.6	14	0	0	52	129	0
1	4	port	control	1_4_control_port	-33.0442	137.767	-33.0235	137.79	0	0.8	8	29	18.8	9	10.8	76.4	5.7	1	10	5.1	7	0.65	538	58	3	5	6.2	0	28	127.3	0	0	0	132	396	0
1	5	stbd	F	1_5_F_stbd	-33.0065	137.823	-33.0275	137.785	0	0.5	7.5	35	25	8	5.2	81.2	3.3	0	1	0.12	4	0.41	4	0.4	0	0	0	0	7	7.93	0	0	4	0	78	0
1	5	port	control	1_5_control_port	-33.0065	137.823	-33.0275	137.785	0	1	8	37.8	27.5	10	15.5	99.8	6	0.8	7	4.92	16	1.31	262	39.7	1	1.4	12	0	15	138.4	0	0	0	25	200	0
1	6	stbd	G	1_6_G_stbd	-33.0955	137.744	-33.068	137.755	0	1	7.5	40	45.5	29	6.5	129.5	6.2	0	3	1.02	9	0.51	43	4.7	0	0	0	0	7.5	13.7	0	0	30	18	162	0
1	6	port	F	1_6_F_port	-33.0955	137.744	-33.068	137.755	0	1	7.2	40	43.5	26.5	8.2	126.4	5.5	0	1	0.35	19	2.48	70	7.4	0	0	0	0	13.2	23.7	0	0	29	68	302	0
2	2	stbd	F	2_2_F_stbd	-33.2533	137.584	-33.2813	137.567	0	1	7	23.2	12.5	2	2	47.7	2.7	0	2	0.42	2	0.13	13	1.7	1	0.1	0	0	7.6	10	24	0	4	40	112	0
2	2	port	control	2_2_control_port	-33.2533	137.584	-33.2813	137.567	0	0.7	6.8	24.6	15.6	3	3.5	54.2	5	0.6	13	6.89	7	0.55	111	17.2	1	0.4	9.5	0	10.8	47.8	54	0	0	62	39	0
2	3	stbd	E	2_3_E_stbd	-33.3167	137.552	-33.2845	137.556	0	0.4	5.5	25	19	4.2	4.4	58.5	3	0	1	0.31	2	0.11	44	4.4	0	0	0	0	9.1	13.9	35	7	7	133	77	0
2	3	port	F	2_3_F_port	-33.3167	137.552	-33.2845	137.556	0	0.6	6	28	20	5	6	65.6	3	0	3	0.97	4	0.3	85	7.9	0	0	0	0	14.5	23.7	21	11	0	182	107	0
2	4	stbd	G	2_4_G_stbd	-33.2547	137.581	-33.2868	137.562	0	0.5	7	23	14.5	3	2.5	50.5	2.9	0	1	0.35	0	0	24	2.9	0	0	0	0	7.8	11.1	48	0	6	84	132	0
2	4	port	F	2_4_F_port	-33.2547	137.581	-33.2868	137.562	0	0.5	6.5	24	15	2.5	2.5	51	2.7	0	3	0.88	3	0.26	39	2.7	0	0	0.4	0	10.2	14.4	68	0	0	98	242	0
2	5	stbd	G	2_5_G_stbd	-33.2857	137.55	-33.259	137.567	0	0.5	3.8	22	20	4.5	4.2	55	2.8	0	1	0.33	2	0.21	22	2.5	0	0	0	0.05	7.2	10.3	20	0	0	72	108	10
2	5	port	control	2_5_control_port	-33.2857	137.55	-33.259	137.567	0	0.3	3	23.5	21	6	5.2	59	3.8	0.6	7	2.86	4	0.61	202	31.1	3	9	12	0	14.1	73.7	10	0	10	222	101	0
2	6	stbd	control	2_6_control_stbd	-33.25	137.578	-33.2833	137.558	0	0.5	4.2	26	20.4	5.2	3	59.3	3.1	0.6	12	4.56	0	0	71	8.9	2	2.2	1	0	5.2	22.3	26	0	10	42	78	0
2	6	port	E	2_6_E_port	-33.25	137.578	-33.2833	137.558	0	0.3	4.5	30	24	6	3	67.8	5.2	0	0	0	4	0.43	23	1.7	0	0	0.4	0	11.8	14.3	28	0	0	132	255	0
3	1	stbd	G	3_1_G_stbd	-33.3272	137.542	-33.3568	137.54	0	0.3	4	21	29	14	4	72.3	2.3	0	2	0.49	2	0.22	45	3.7	0	0	1.3	0	31.1	36.8	387	122	0	510	143	20
3	1	port	F	3_1_F_port	-33.3272	137.542	-33.3568	137.54	0	0.2	3	23	27	12	5	70.2	3.3	0	4	4.3	6	0.51	45	5.1	0	0	1.4	0	38.6	49.9	217	290	0	579	217	0
3	2	stbd	control	3_2_control_stbd	-33.3912	137.534	-33.422	137.53	0	0.1	3	21	12	3	4	43.1	1.5	0.3	6	3.12	1	0.11	123	21.6	1	4.2	106.9	0	7.3	151.4	49	0	0	35	35	7
3	2	port	G	3_2_G_port	-33.3912	137.534	-33.422	137.53	0	0.5	3	24	14	4	3	48.5	2.8	0	3	1.61	1	0.08	51	5	0	0	2.7	0	25.4	34.8	203	41	0	345	223	41
3	3	stbd	E	3_3_E_stbd	-33.4177	137.538	-33.3838	137.541	0	0.2	4	23	20	7	4.5	58.7	1.6	0	1	0.38	1	0.09	68	7.8	0	0	0	0	14.6	22.9	253	55	0	165	132	11
3	3	port	control	3_3_control_port	-33.4177	137.538	-33.3838	137.541	0	0.1	3	27	25	9	10	74.1	3.1	1.3	17	7.38	2	0.12	420	63.5	2	7.5	41.3	0	18.7	141.5	75	0	0	270	105	0
3	4	stbd	control	3_4_control_stbd	-33.4217	137.531	-33.3922	137.535	0	0.5	3	18	14	4	6	45.5	3.4	1	13	6.47	4	0.38	144	26.5	1	2.6	39	0	22.5	102	139	13	0	266	202	0
3	4	port	F	3_4_F_port	-33.4217	137.531	-33.3922	137.535	0	0.6	7.5	40	23	5	5	81.1	2.5	0	2	0.87	4	0.21	60	6.2	0	0	0	0	14.5	22.9	114	31	0	197	166	41
3	5	stbd	G	3_5_G_stbd	-33.4167	137.525	-33.387	137.525	0	0.4	5	31	20	4.5	3.5	64.4	2.1	0.1	3	0.51	1	0.08	20	2.3	0	0	0	0	16	18.9	171	75	0	192	149	43
3	5	port	E	3_5_E_port	-33.4167	137.525	-33.387	137.525	0	0.2	4.5	33	19	4	6	66.7	3.1	0	3	0.95	5	0.39	41	4.7	0	0	0.4	0	28	34.4	70	52	0	436	210	52
3	6	stbd	F	3_6_F_stbd	-33.3927	137.532	-33.425	137.524	0	0.3	5	27	17	4	2	55.3	3.2	0	1	0.15	2	0.12	9	1.3	0	0	0.5	0	13.9	16	73	22	7	256	51	44
3	6	port	E	3_6_E_port	-33.3927	137.532	-33.425	137.524	0	0.3	4	20	12	2.5	1.5	40.3	2.5	0	2	0.46	4	0.2	33	3.4	0	0	0.5	0	13.8	18.4	78	20	0	185	68	59
4	1	stbd	control	4_1_control_stbd	-33.8397	137.512	-33.8702	137.498	0.4	1.5	25	17	4	0.5	3	51.4	2.5	0	3	1.01	7	0.51	110	7.9	3	9	6	0	98.4	122.8	0	0	157	79	5744	0
4	1	port	F	4_1_F_port	-33.8397	137.512	-33.8702	137.498	0.4	1.3	22	13	3	0.4	3	43.1	2.8	0	1	0.62	6	0.38	16	1.5	0	0	0	0	70.2	72.9	0	59	0	176	3276	0
4	2	stbd	G	4_2_G_stbd	-33.9078	137.466	-33.9243	137.431	3.6	3.6	27	9.5	0.7	0	2	46.4	2.7	0	1	0.08	9	0.81	12	1.4	0	0	0	1.1	7.5	10.9	0	0	93	36	150	79
4	2	port	E	4_2_E_port	-33.9078	137.466	-33.9243	137.431	3.1	3.2	25	8	0.5	0	3	42.8	3.7	0	1	0.08	19	1.45	23	2.4	0	0	0	0.4	11.7	16	0	0	98	30	287	181
4	3	stbd	F	4_3_F_stbd	-33.897	137.462	-33.872	137.483	1.2	1.7	23	13	1.9	0.3	2	43.1	3.7	0	4	1.26	7	0.57	14	1.3	0	0	0	0	16.3	19.4	0	25	176	100	564	125
4	3	port	E	4_3_E_port	-33.897	137.462	-33.872	137.483	0.7	1.6	22	11.5	1.6	0.3	3.5	41.2	2	0	2	0.28	7	0.51	196	13.5	0	0	0	0	14.4	28.7	0	14	202	361	116	29
4	4	stbd	control	4_4_control_stbd	-33.921	137.482	-33.9195	137.443	1.3	1.2	21	9	0.9	0	5	38.4	1.2	0.2	3	0.99	3	0.25	28	4	2	2	0	8	29	44.2	0	6	69	69	35	138
4	4	port	G	4_4_G_port	-33.921	137.482	-33.9195	137.443	1	2.5	17	8	0.7	0	2.5	31.7	0.6	0	2	0.52	2	0.19	16	1.1	0	0	0	1.8	6	9.6	0	0	18	42	48	108
4	5	stbd	F	4_5_F_stbd	-33.9168	137.416	-33.8838	137.418	4	4.5	28.5	8.2	0.7	0	3	48.9	2.3	0	1	0.12	7	0.65	46	3.4	0	0	0	0.9	6.7	11.8	0	0	387	72	45	9
4	5	port	G	4_5_G_port	-33.9168	137.416	-33.8838	137.418	3.5	3.4	22.5	8	0.7	0	4.8	42.9	3.2	0	1	0.08	11	0.82	25	2.8	0	0	0	1.7	7.1	12.5	0	7	196	41	27	14
4	6	stbd	E	4_6_E_stbd	-33.8565	137.448	-33.885	137.426	0.3	0.7	9.5	7.5	2	0	3	23	2.7	0.2	0	0	6	0.46	40	3.5	0	0	0	0.4	9.7	14.1	0	51	142	31	203	142
4	6	port	control	4_6_control_port	-33.8565	137.448	-33.885	137.426	0.2	0.6	11.5	8.4	1.8	0	2	24.5	2.1	0.1	3	1.75	6	0.33	37	5.3	2	4.2	1.3	2	12.1	27	0	43	0	95	139	95
